# Supplementary material for: Roles of Cultivar, Light and Carbohydrates in Rooting of Cuttings of Hydrangea macrophylla
Source: Plants (Basel). 2026 Mar 20;15(6):968. doi: 10.3390/plants15060968 (PMC13030014; doi:10.3390/plants15060968)
Supplement: Supplementary file 1 [file plants-15-00968-s001.zip]

Archive with 6 entries (6 files):
- TableS5_finalCarbohydratesH_2_4.xlsx
- TableS6_final_correlations_sugars_leaf_senescence.xlsx
- Table_S1.pdf
- Table_S2.pdf
- Table_S3.pdf
- Table_S4.pdf
