# Supplementary material for: Roles of Cultivar, Light and Carbohydrates in Rooting of Cuttings of Hydrangea macrophylla
Source: Plants (Basel). 2026 Mar 20;15(6):968. doi: 10.3390/plants15060968 (PMC13030014; doi:10.3390/plants15060968)
Supplement: Supplementary file 1 [file plants-15-00968-s001.zip › TableS5_finalCarbohydratesH_2_4.xlsx]

## Sheet: 0 dpi
Table S5. Effects of cultivar (C) and dark storage (DS) at two different temperatures and PPFD on carbohydrates in H. macrophylla cuttings. Experiment 2
0 dpi. Results of 2-factor ANOVA (cultivar, dark storage) and Tukey-test (n = 12). Different letters indicate significant differences.
dpi, days post insertion		Cultivar effect			Storage Effect				Interaction between Cultivar and storage
US, unstored		p	Mean values		p	Mean values			p	Mean values
DS, dark-stored			Caipirinha	Clarissa		US	DS 20°C	DS 4°C		Caipirinha	Caipirinha	Caipirinha	Clarissa	Clarissa	Clarissa
										US	DS 20 °C	DS 4 °C	US	DS 20 °C	DS 4 °C
Basal leaf	Glucose (µmol g -1FM)	0.01	0.14 b	0.45 a	ns	ns	ns	ns	0.05	0.28 ab	0.07 b	0.08 b	0.28 ab	0.30 ab	0.78 a
	Fructose (µmol g -1FM)	0.05	0.45 b	0.93 a	ns	ns	ns	ns	ns	ns	ns	ns	ns	ns	ns
	Hexoses (µmol g -1FM)	0.05	0.59 b	1.39 a	ns	ns	ns	ns	ns	ns	ns	ns	ns	ns	ns
	Sucrose (µmol g -1FM)	1e-05	1.47 b	4.89 a	0.01	4.48 a	2.35 b	2.71 b	ns	ns	ns	ns	ns	ns	ns
	TS* (µmol g -1FM)	1e-05	3.53 b	11.16 a	0.05	10.08 a	5.37 b	6.60 ab	ns	ns	ns	ns	ns	ns	ns
	hexose/sucrose ratio	ns	ns	ns	ns	ns	ns	ns	ns	ns	ns	ns	ns	ns	ns
	Starch* (µmol g -1FM)	ns	ns	ns	0.001	2.82 a	0.47 b	0.22 b	ns	ns	ns	ns	ns	ns	ns
Stem base	Glucose (µmol g -1FM)	0.01	3.91 a	1.31 b	ns	ns	ns	ns	ns	ns	ns	ns	ns	ns	ns
	Fructose (µmol g -1FM)	0.001	4.89 a	1.78 b	ns	ns	ns	ns	ns	ns	ns	ns	ns	ns	ns
	Hexoses (µmol g -1FM)	0.001	8.80 a	3.10 b	ns	ns	ns	ns	ns	ns	ns	ns	ns	ns	ns
	Sucrose (µmol g -1FM)	ns	ns	ns	ns	ns	ns	ns	ns	ns	ns	ns	ns	ns	ns
	TS* (µmol g -1FM)	0.001	16.07 a	9.44 b	ns	ns	ns	ns	ns	ns	ns	ns	ns	ns	ns
	hexose/sucrose ratio	0.01	3.55 a	1.67 b	ns	ns	ns	ns	ns	ns	ns	ns	ns	ns	ns
	Starch* (µmol g -1FM)	ns	ns	ns	0.05	3.93 a	1.40 b	1.29 b	ns	ns	ns	ns	ns	ns	ns
Shoot apex	Glucose (µmol g -1FM)	0.05	2.56 a	1.83 b	0.01	1.46 b	2.32 ab	2.81 a	0.001	1.28 b	2.21 b	4.21 a	1.65 b	2.44 b	1.41 b
	Fructose (µmol g -1FM)	ns	ns	ns	0.0001	0.70 b	1.17 b	1.70 a	0.001	0.73 b	0.95 b	2.31 a	0.68 b	1.39 b	1.09 b
	Hexoses (µmol g -1FM)	0.05	3.89 a	2.89 b	0.001	2.17 b	3.49 ab	4.51 a	0.001	2.00 b	3.16 b	6.51 a	2.33 b	3.83 b	2.50 b
	Sucrose (µmol g -1FM)	ns	ns	ns	1e-05	1.50 b	5.82 a	5.31 a	0.001	1.63 bc	5.03 ab	6.96 a	1.36 bc	6.61 a	3.66 b
	TS* (µmol g -1FM)	ns	ns	ns	1e-05	5.16 b	15.13 a	15.13 a	0.0001	5.26 bc	13.22 ab	20.43 a	5.06 bc	17.05 a	9.82 b
	hexose/sucrose ratio	ns	ns	ns	0.0001	1.50 a	0.66b	0.82 b	ns	ns	ns	ns	ns	ns	ns
	Starch* (µmol g -1FM)	0.0001	2.98 a	0.82 b	ns	ns	ns	ns	ns	ns	ns	ns	ns	ns	ns
Leaf/stem base ratio	Hexoses	0.01	0.19 b	0.57 a	ns	ns	ns	ns	0.01	0.25 b	0.28 b	0.03 b	0.32 b	0.34 ab	1.06 a
	Sucrose	1e-05	0.44 b	1.68 a	0.01	1.41 a	1.02 ab	0.76 b	ns	ns	ns	ns	ns	ns	ns
	TS = total sugars = glucose + fructose + sucrose
	* in glucose equivalents

## Sheet: 3 dpi
Table S5. Effects of cultivar (C), dark storage (DS) at two different temperatures and PPFD on carbohydrates in H. macrophylla cuttings. Experiment 2
3 dpi. Results of 3-factor ANOVA and Tukey-test (n = 12). Different letters indicate significant differences.
dpi, days post insertion
US, unstored		Cultivar effect			Dark storage effect					PPFD effect		Interaction between cultivar and dark storage							Interaction between dark storage and PPFD							Interaction between
DS, dark-stored																										cultivar, dark storage
L100, 100 µmol m-2s-1		p	Mean values		p	Mean values			p	Mean values		p	Mean values						p	Mean values						and PPFD
L50, 50 µmol m-2s-1			Caipirinha	Clarissa		US	DS 20°C	DS 4°C		L100	L50		Caipirinha	Caipirinha	Caipirinha	Clarissa	Clarissa	Clarissa		US	US	DS 20°C	DS 20°C	DS 4°C	DS 4°C
													US	DS 20°C	DS 4°C	US	DS 20°C	DS 4°C		L100	L50	L100	L50	L100	L50	p
Basal leaf	Glucose (µmol g -1FM)	ns	ns	ns	0.01	6.85 ab	8.29 a	4.04 b	1e-05	9.72 a	3.07 b	ns	ns	ns	ns	ns	ns	ns	ns	ns	ns	ns	ns	ns	ns	ns
	Fructose (µmol g -1FM)	0.05	5.91 b	8.33 a	0.001	6.67 b	10.13 a	4.55 b	1e-05	10.43 a	3.80 b	ns	ns	ns	ns	ns	ns	ns	ns	ns	ns	ns	ns	ns	ns	ns
	Hexoses (µmol g -1FM)	ns	ns	ns	0.001	13.52 b	18.42 a	8.59 b	1e-05	20.15 a	6.87 b	ns	ns	ns	ns	ns	ns	ns	ns	ns	ns	ns	ns	ns	ns	ns
	Sucrose (µmol g -1FM)	1e-05	4.07 b	8,74 a	ns	ns	ns	ns	0.001	7.91 a	4.90 b	ns	ns	ns	ns	ns	ns	ns	ns	ns	ns	ns	ns	ns	ns	ns
	TS* (µmol g -1FM)	0.001	20.45 b	32.21 a	0.01	25.99 ab	33.59 a	19.17 b	1e-05	35.97 a	16.68 b	ns	ns	ns	ns	ns	ns	ns	ns	ns	ns	ns	ns	ns	ns	ns
	hexose/sucrose ratio	0.001	2.92 a	1.66 b	ns	ns	ns	ns	0.001	2.91 a	1.67 b	ns	ns	ns	ns	ns	ns	ns	ns	ns	ns	ns	ns	ns	ns	ns
	Starch* (µmol g -1FM)	0.001	4.46 a	1.28 b	0.0001	6.44 a	1.02 b	1.16 b	ns	ns	ns	0.0001	10.98 a	0.79 b	1.60 b	1.90 b	1.52 b	0.42 b	ns	ns	ns	ns	ns	ns	ns	ns
Stem base	Glucose (µmol g -1FM)	1e-05	5.21 a	2.05 b	0.001	2.08 b	5.17 a	3.64 ab	ns	ns	ns	0.05	2.99 bc	7.80 a	4.85 ab	1.17 c	2.54 bc	2.44 bc	ns	ns	ns	ns	ns	ns	ns	ns
	Fructose (µmol g -1FM)	1e-05	7.07 a	2.92 b	0.0001	2.77 b	7.11 a	5.10 a	ns	ns	ns	0.05	3.91 bc	10.66 a	6.63 b	1.63 c	3.57 bc	3.57 bc	ns	ns	ns	ns	ns	ns	ns	ns
	Hexoses (µmol g -1FM)	1e-05	12.28 a	4.97 b	0.001	4.85 b	12.28 a	8.74 ab	ns	ns	ns	0.05	6.90 bc	18.46 a	11.48 b	2.80 c	6.10 bc	6.01 bc	ns	ns	ns	ns	ns	ns	ns	ns
	Sucrose (µmol g -1FM)	0.0001	6.85 b	9.71 a	1e-05	4.76 c	12.82 a	7.26 b	ns	ns	ns	ns	ns	ns	ns	ns	ns	ns	ns	ns	ns	ns	ns	ns	ns	ns
	TS* (µmol g -1FM)	ns	ns	ns	1e-05	14.37 c	37.92 a	23.27 b	ns	ns	ns	ns	ns	ns	ns	ns	ns	ns	ns	ns	ns	ns	ns	ns	ns	ns
	hexose/sucrose ratio	0.001	2.79 a	0.58 b	ns	ns	ns	ns	ns	ns	ns	ns	ns	ns	ns	ns	ns	ns	ns	ns	ns	ns	ns	ns	ns	ns
	Starch* (µmol g -1FM)	0.05	3.89 a	2.78 b	ns	ns	ns	ns	ns	ns		0.0001	2.62 ab	4.35 a	4.72 a	4.62 a	3.67 a	0.06 b	ns	ns	ns	ns	ns	ns	ns	ns
Shoot apex	Glucose (µmol g -1FM)	ns	ns	ns	0.01	4.01 a	4.31 a	2.54 b	0.0001	4.57 a	2.67 b	ns	ns	ns	ns	ns	ns	ns	ns	ns	ns	ns	ns	ns	ns	ns
	Fructose (µmol g -1FM)	ns	ns	ns	0.001	2.21 b	3.52 a	1.92 b	0.0001	3.27 a	1.83 b	ns	ns	ns	ns	ns	ns	ns	ns	ns	ns	ns	ns	ns	ns	ns
	Hexoses (µmol g -1FM)	ns	ns	ns	0.01	6.22 ab	7.83 a	4.46 b	0.0001	7.84 a	4.50 b	ns	ns	ns	ns	ns	ns	ns	ns	ns	ns	ns	ns	ns	ns	ns
	Sucrose (µmol g -1FM)	ns	ns	ns	1e-05	4.10 c	11.86 a	8.57 b	0.05	9.48 a	6.87 b	ns	ns	ns	ns	ns	ns	ns	ns	ns	ns	ns	ns	ns	ns	ns
	TS* (µmol g -1FM)	ns	ns	ns	1e-05	14.42 c	31.55 a	21.60 b	0.001	26.79 a	18.25 b	0.0001	12.46 c	41.47 a	19.62 bc	16.38 bc	22.49 bc	24.77 b	ns	ns	ns	ns	ns	ns	ns	ns
	hexose/sucrose ratio	0.05	1.79 a	1.29 b	1e-05	2.99 a	0.97 b	0.65 b	ns	ns	ns	0.0001	3.96 a	0.67 c	0.74 c	2.02 b	1.13 bc	0.57 c	0.001	2.34 b	3.64 a	1.18 bc	0.39 c	1.31 c	0.63 c	0.05
	Starch* (µmol g -1FM)	1e-05	6.45 a	1.57 b	0.001	1.90 b	6.20 a	4.68 a	ns	ns	ns	0.01	2.79 b	10.52 a	7.52 a	0.98 b	1.87 b	1.83 b	0.05	2.68 bc	1.18 c	4.70 abc	7.69 a	6.22 ab	3.20 bc	0.05
Leaf/stem base ratio	Hexoses	0.001	1.63 b	3.59 a	0.001	3.79 a	2.93 a	1.11 b	0.0001	3.75 a	1.47 b	ns	ns	ns	ns	ns	ns	ns	ns	ns	ns	ns	ns	ns	ns	ns
	Sucrose	0.05	0.78 b	1.14 a	0.0001	1.39 a	0.68 b	0.81 b	0.01	1.14 a	0.78 b	ns	ns	ns	ns	ns	ns	ns	ns	ns	ns	ns	ns	ns	ns	ns
Light response	Leaf Sucrose	0.05	2.20 a	1.45 b	0.05	1.85 ab	2.30 a	1.33 b				0.05	2.26 ab	3.15 a	1.19 b	1.44 b	1.45 b	1.46 b
	Leaf Hexose	0.01	4.75 a	2.57 b	ns	ns	ns					ns	ns	ns	ns	ns	ns	ns
	BS Sucrose	ns	ns	ns	0.01	1.53 a	1.07 b	0.91 b				ns	ns	ns	ns	ns	ns	ns
	BS Hexose	0.05	1.32 a	1.01 b	ns	ns	ns					ns	ns	ns	ns	ns	ns	ns
	Apex Sucrose	ns	ns	ns	0.01	3.05 a	1.30 b	1.38 b				ns	ns	ns	ns	ns	ns	ns
	Apex Hexose	ns	ns	ns	0.01	1.35 b	1.85 ab	2.48 a				0.05	1.03 b	1.84 ab	3.18 a	1.68 b	1.87 ab	1.79 ab
	TS = total sugars = glucose + fructose + sucrose
	* in glucose equivalents
	not relevant
