# Supplementary material for: Roles of Cultivar, Light and Carbohydrates in Rooting of Cuttings of Hydrangea macrophylla
Source: Plants (Basel). 2026 Mar 20;15(6):968. doi: 10.3390/plants15060968 (PMC13030014; doi:10.3390/plants15060968)
Supplement: Supplementary file 1 [file plants-15-00968-s001.zip › TableS6_final_correlations_sugars_leaf_senescence.xlsx]

## Sheet: correlation_matrix
Supplementary Table S6			Correlation matrix: Basal leaf sugars - Leaf chlorophyll, discoloration. Experiment 2
Variable
	Glucose	Fructose	Sucrose	Hexose	TS	SPAD	Yellow index	Red Index	Yellow+Red Index
Glucose	1	0.923278	0.583308	0.97882	0.875144	-0.831411	0.821867	0.853123	0.846547
Fructose	0.923278	1	0.787898	0.982364	0.972244	-0.635877	0.6275	0.671488	0.650694
Sucrose	0.583308	0.787898	1	0.703841	0.898617	-0.218124	0.307313	0.405602	0.335266
Hexose	0.97882	0.982364	0.703841	1	0.944142	-0.743587	0.734477	0.773134	0.758851
TS	0.875144	0.972244	0.898617	0.944142	1	-0.560447	0.596196	0.665668	0.624218
SPAD	-0.831411	-0.635877	-0.218124	-0.743587	-0.560447	1	-0.924239	-0.868876	-0.932423
Yellow index	0.821867	0.6275	0.307313	0.734477	0.596196	-0.924239	1	0.873443	0.994442
Red Index	0.853123	0.671488	0.405602	0.773134	0.665668	-0.868876	0.873443	1	0.919853
Yellow+Red Index	0.846547	0.650694	0.335266	0.758851	0.624218	-0.932423	0.994442	0.919853	1
Red coefficients are significant at p < 0.05 (n =12)
TS, total sugars
